# Supplementary material for: Discounting of Hyper-Palatable Food and Money: Associations with Food Addiction Symptoms
Source: Nutrients. 2023 Sep 16;15(18):4008. doi: 10.3390/nu15184008 (PMC10536694; doi:10.3390/nu15184008)
Supplement: Supplementary file 1 [file nutrients-15-04008-s001.zip]

Archive with 1 entries (1 files):
- nutrients-2536372-supplementary.pdf
